# Supplementary material for: In Vitro Cytotoxic Effects and Mechanisms of Action of Eleutherine Isolated from Eleutherine plicata Bulb in Rat Glioma C6 Cells
Source: Molecules. 2022 Dec 13;27(24):8850. doi: 10.3390/molecules27248850 (PMC9785660; doi:10.3390/molecules27248850)
Supplement: Supplementary file 1 [file molecules-27-08850-s001.zip]

Archive with 1 entries (1 files):
- molecules-2039183-supplementary.pdf
